# Supplementary material for: A descriptive analysis of the Spatio-temporal distribution of intestinal infectious diseases in China
Source: BMC Infect Dis. 2019 Sep 2;19:766. doi: 10.1186/s12879-019-4400-x (PMC6721277; doi:10.1186/s12879-019-4400-x)
Supplement: Supplementary file 2 — The number of cases of IIDs. (XLS 68 kb) [file 12879_2019_4400_MOESM2_ESM.xls]

## Sheet: space
The number of cases of IIDs
Region	Year	HFMD	OID	TFAPF	DY	HA	HE
Beijing	2006	2209	63025	20	34948	326	672
Tianjin	2006	33	64080	77	15671	86	359
Hebei	2006	1133	55249	316	28658	1567	1099
Shanxi	2006	165	10192	513	9957	1102	110
Neimenggu	2006	126	2115	51	3956	785	98
Liaoning	2006	92	7173	316	12902	1766	2201
Jilin	2006	91	676	29	4825	1054	374
Heilongjiang	2006	576	5099	37	7930	845	534
Shanghai	2006	2883	5670	112	4023	425	553
Jiangsu	2006	287	13273	673	16384	2294	3077
Zhejiang	2006	793	129316	2389	20085	2094	2020
Anhui	2006	162	31888	321	14037	1890	762
Fujian	2006	238	13766	526	2813	1277	501
Jiangxi	2006	14	18138	690	12605	2938	321
Shandong	2006	3029	23581	355	18517	1055	1068
Henan	2006	189	27159	309	24378	4813	305
Hubei	2006	38	11582	565	16717	2597	1500
Hunan	2006	60	11627	1471	10742	2684	293
Guangdong	2006	670	84412	1753	10364	1804	1514
Guangxi	2006	45	29555	1443	15377	2014	296
Hainan	2006	68	2237	17	1400	675	17
Chongqing	2006	1	18521	164	11503	2922	135
Sichuan	2006	334	48331	839	32243	7658	488
Guizhou	2006	1	6444	3711	18959	4715	76
Yunnan	2006	7	6852	8172	12476	6788	323
Xizang	2006	37	300	10	2571	310	2
Shaanxi	2006	56	15795	43	17654	1403	152
Gansu	2006	1	5788	80	18705	4492	50
Qinghai	2006	87	1504	3	2399	597	17
Ningxia	2006	205	6502	15	7214	717	16
Xinjiang	2006	0	17480	966	13119	4974	74
Beijing	2007	11012	61567	15	37221	263	492
Tianjin	2007	1013	49901	19	14742	61	380
Hebei	2007	3528	53597	289	23560	1440	1129
Shanxi	2007	498	11531	329	8505	970	154
Neimenggu	2007	1754	2135	33	4413	1053	149
Liaoning	2007	2249	12756	245	13075	1910	2033
Jilin	2007	421	1030	22	5198	578	417
Heilongjiang	2007	483	6742	36	9362	684	562
Shanghai	2007	10725	5171	98	1933	386	469
Jiangsu	2007	2405	11951	494	12136	2379	3185
Zhejiang	2007	1759	127274	2547	15510	2338	2070
Anhui	2007	812	30058	187	11531	1977	1318
Fujian	2007	724	15090	375	2246	1329	526
Jiangxi	2007	74	21874	594	10227	2932	327
Shandong	2007	39606	27807	110	15259	867	1006
Henan	2007	918	27788	350	22725	6912	326
Hubei	2007	772	15115	471	15251	2483	1541
Hunan	2007	128	14073	1366	9969	2092	444
Guangdong	2007	797	97736	1639	9919	1713	1718
Guangxi	2007	100	28658	1240	11656	1958	429
Hainan	2007	5	2336	33	1087	517	25
Chongqing	2007	597	15750	216	9418	2296	214
Sichuan	2007	1450	42005	325	23202	7123	659
Guizhou	2007	36	5451	2551	14207	6654	82
Yunnan	2007	80	5856	5946	8654	7192	489
Xizang	2007	11	111	1	1869	355	0
Shaanxi	2007	501	16233	29	17168	1546	178
Gansu	2007	392	7120	52	15484	5396	59
Qinghai	2007	6	1567	2	1723	1215	21
Ningxia	2007	42	7384	9	5985	2351	33
Xinjiang	2007	446	18948	805	14747	8165	142
Beijing	2008	18437	48489	16	24784	267	422
Tianjin	2008	7839	44048	20	12259	48	225
Hebei	2008	29560	48974	262	21141	1224	808
Shanxi	2008	19612	10690	273	6200	913	127
Neimenggu	2008	7730	1780	26	3217	649	107
Liaoning	2008	14484	15344	257	9483	1863	1339
Jilin	2008	9889	1108	20	5213	443	259
Heilongjiang	2008	13905	4045	31	6822	465	370
Shanghai	2008	20095	5244	52	2254	309	459
Jiangsu	2008	29066	9713	377	10210	1953	2874
Zhejiang	2008	36720	111591	1361	12860	1457	1894
Anhui	2008	26454	32749	215	9307	1561	1199
Fujian	2008	11715	16252	434	1938	1140	597
Jiangxi	2008	5899	24309	435	10204	1853	386
Shandong	2008	32974	28921	136	12553	622	843
Henan	2008	11826	26718	159	18284	4243	552
Hubei	2008	24634	18104	477	14323	2084	1381
Hunan	2008	27113	18754	1058	10653	1472	346
Guangdong	2008	48876	110705	1563	8224	1734	2016
Guangxi	2008	27598	23110	1164	8943	1739	517
Hainan	2008	7992	4612	29	1144	394	37
Chongqing	2008	4686	18941	180	9699	1902	155
Sichuan	2008	10021	39895	326	19848	5089	422
Guizhou	2008	6505	5597	1784	12724	5941	116
Yunnan	2008	11400	6002	4389	6694	5150	579
Xizang	2008	20	52	24	1152	511	0
Shaanxi	2008	11175	18323	29	13167	1290	141
Gansu	2008	5867	6873	54	13522	4402	86
Qinghai	2008	634	1173	3	1237	838	25
Ningxia	2008	2215	8969	16	5186	1136	29
Xinjiang	2008	4014	19614	471	16373	3360	214
Beijing	2009	24483	46701	18	24240	156	393
Tianjin	2009	10125	39877	11	10152	37	167
Hebei	2009	110139	49269	274	19418	788	814
Shanxi	2009	33336	9869	241	5773	729	131
Neimenggu	2009	32253	1750	24	2634	482	76
Liaoning	2009	36584	12067	302	7660	1449	1241
Jilin	2009	25258	1227	9	3851	449	287
Heilongjiang	2009	36237	3366	34	5746	394	531
Shanghai	2009	24284	4916	51	1331	243	508
Jiangsu	2009	83955	9095	438	7680	1406	3238
Zhejiang	2009	69501	80104	871	7139	1079	1912
Anhui	2009	56697	34027	196	9774	1065	1393
Fujian	2009	19314	15557	426	1687	1086	663
Jiangxi	2009	17955	24862	383	8595	1333	472
Shandong	2009	139261	25014	55	9889	514	1195
Henan	2009	101665	27326	138	15314	4036	395
Hubei	2009	33211	17468	552	12855	1880	1608
Hunan	2009	34675	20941	1272	11373	1254	455
Guangdong	2009	93078	89195	1745	7083	1767	2277
Guangxi	2009	45644	21414	1327	8279	1406	610
Hainan	2009	11913	3111	21	1184	255	37
Chongqing	2009	9164	20053	270	9835	1520	168
Sichuan	2009	22317	36141	340	18304	4777	528
Guizhou	2009	12544	5608	1643	11699	3646	132
Yunnan	2009	15071	7042	5347	7535	3929	522
Xizang	2009	403	76	0	1907	403	7
Shaanxi	2009	29276	16694	32	10219	984	153
Gansu	2009	12908	6290	81	13879	3192	76
Qinghai	2009	2436	1688	7	1146	649	39
Ningxia	2009	5418	7100	7	2916	1040	30
Xinjiang	2009	6420	17810	823	12454	1893	217
Beijing	2010	45409	47661	21	23231	127	437
Tianjin	2010	28178	33971	5	8879	33	200
Hebei	2010	95901	47007	281	18194	762	846
Shanxi	2010	24690	12947	235	5146	605	178
Neimenggu	2010	18944	1865	31	2322	234	111
Liaoning	2010	41010	16815	184	7030	868	1281
Jilin	2010	28838	1997	14	3726	312	272
Heilongjiang	2010	7697	3949	19	5727	283	539
Shanghai	2010	40906	4651	55	1197	174	585
Jiangsu	2010	86634	10046	230	6827	1096	3634
Zhejiang	2010	113444	98386	719	6859	697	2113
Anhui	2010	85155	47629	159	12159	975	1576
Fujian	2010	57612	21632	420	1627	775	843
Jiangxi	2010	30646	24997	360	8692	850	531
Shandong	2010	141468	31354	37	9727	316	1288
Henan	2010	96741	31130	127	14726	2124	454
Hubei	2010	66475	19462	291	12302	1297	1866
Hunan	2010	112197	23249	975	10722	929	701
Guangdong	2010	226620	117098	1572	6453	1247	2921
Guangxi	2010	164197	22902	1194	7145	1326	832
Hainan	2010	25128	3281	22	1091	237	54
Chongqing	2010	19970	19941	95	8925	1104	403
Sichuan	2010	43769	37080	305	16653	4092	732
Guizhou	2010	31250	6650	997	9824	3173	207
Yunnan	2010	48589	7880	4860	8368	2817	448
Xizang	2010	1949	35	3	970	89	0
Shaanxi	2010	58564	20035	32	9769	605	255
Gansu	2010	12440	7246	52	11374	2661	104
Qinghai	2010	4560	2375	19	1060	616	45
Ningxia	2010	8805	7400	7	2106	381	28
Xinjiang	2010	6883	15880	720	9417	4472	198
Beijing	2011	30843	49619	20	18525	115	463
Tianjin	2011	22280	31614	4	8475	12	174
Hebei	2011	71935	49710	200	16568	576	1054
Shanxi	2011	30390	13060	293	6218	829	411
Neimenggu	2011	23234	2724	20	2795	302	118
Liaoning	2011	19958	18377	107	7127	1013	1505
Jilin	2011	19911	2340	12	4040	254	319
Heilongjiang	2011	15760	5682	27	5462	334	558
Shanghai	2011	37131	3901	37	1354	189	621
Jiangsu	2011	114825	14395	270	7404	926	4091
Zhejiang	2011	87153	111257	669	5783	759	2618
Anhui	2011	84829	58483	192	14973	1071	2135
Fujian	2011	60348	21244	319	1047	736	1206
Jiangxi	2011	38382	27734	342	7135	639	677
Shandong	2011	95843	39458	55	12168	423	1424
Henan	2011	59655	35451	165	17252	2462	689
Hubei	2011	63585	24021	233	11404	1298	2094
Hunan	2011	102446	25752	860	9136	969	1009
Guangdong	2011	273902	132880	1461	5016	1406	3122
Guangxi	2011	141961	28068	955	5409	1056	1124
Hainan	2011	50716	3020	19	596	213	79
Chongqing	2011	20085	24212	76	8713	1164	611
Sichuan	2011	40411	37540	226	13116	3553	1136
Guizhou	2011	23620	8025	915	7286	1038	485
Yunnan	2011	39059	10447	3948	6995	1792	663
Xizang	2011	272	66	0	1252	81	3
Shaanxi	2011	31652	20897	33	9559	591	336
Gansu	2011	6972	9928	53	10983	3550	128
Qinghai	2011	602	2837	19	952	739	63
Ningxia	2011	5899	8328	15	2182	289	39
Xinjiang	2011	6047	15521	253	9005	3077	247
Beijing	2012	38528	46144	6	13186	82	351
Tianjin	2012	20705	40305	8	8637	17	159
Hebei	2012	82582	51424	182	14336	485	940
Shanxi	2012	31321	16528	321	5405	776	646
Neimenggu	2012	16496	2562	21	2355	220	118
Liaoning	2012	43808	20105	113	6140	758	1370
Jilin	2012	12011	3557	10	3211	212	273
Heilongjiang	2012	13676	5279	9	4555	278	473
Shanghai	2012	50907	4222	33	713	154	492
Jiangsu	2012	115680	15168	202	5785	697	3516
Zhejiang	2012	147841	106023	574	3746	615	2099
Anhui	2012	107738	65324	202	14363	956	1762
Fujian	2012	91793	24678	357	913	640	1236
Jiangxi	2012	56385	30478	249	6602	474	514
Shandong	2012	88844	47577	49	8870	378	1332
Henan	2012	68855	45104	182	18291	1880	677
Hubei	2012	92422	29763	209	8352	994	2040
Hunan	2012	189507	25039	896	8281	674	1256
Guangdong	2012	330664	125387	1444	5012	1370	3066
Guangxi	2012	231984	30215	1005	4933	723	1266
Hainan	2012	47715	3154	22	699	121	91
Chongqing	2012	28299	27094	74	8226	850	543
Sichuan	2012	51794	33011	222	10542	3436	939
Guizhou	2012	56511	8973	853	6025	595	435
Yunnan	2012	61868	12859	4376	7820	1351	843
Xizang	2012	1304	49	0	1276	172	1
Shaanxi	2012	57808	26696	26	9973	478	265
Gansu	2012	14312	11193	64	9229	1867	135
Qinghai	2012	792	4165	18	805	685	95
Ningxia	2012	7285	9007	10	1855	169	49
Xinjiang	2012	9302	14595	261	7293	2346	289
Beijing	2013	33763	46053	15	11312	88	391
Tianjin	2013	13578	43134	7	9118	37	121
Hebei	2013	56761	56022	220	12388	503	883
Shanxi	2013	24167	19312	545	5472	936	708
Neimenggu	2013	16535	2934	38	2168	299	189
Liaoning	2013	33211	20511	169	5744	1054	1087
Jilin	2013	7572	2318	11	2091	164	293
Heilongjiang	2013	7133	5934	21	4130	225	448
Shanghai	2013	41921	5409	31	385	128	450
Jiangsu	2013	96391	15887	216	4545	553	3899
Zhejiang	2013	108532	118939	603	3068	472	1833
Anhui	2013	93279	74658	264	12495	796	1895
Fujian	2013	76475	31503	459	803	497	1187
Jiangxi	2013	32125	37043	277	6320	337	574
Shandong	2013	72211	50890	64	7960	400	1610
Henan	2013	61826	53673	159	17596	943	710
Hubei	2013	65888	35036	382	6700	966	2211
Hunan	2013	108202	30252	1156	7955	636	1342
Guangdong	2013	357901	166274	1689	4235	1414	2647
Guangxi	2013	210998	36194	1166	4219	665	1422
Hainan	2013	50231	3774	28	607	111	92
Chongqing	2013	29270	35684	116	9191	888	855
Sichuan	2013	54597	29002	233	9472	3380	935
Guizhou	2013	43108	9189	921	5506	358	423
Yunnan	2013	58376	16041	4844	6870	1370	832
Xizang	2013	543	37	0	878	243	1
Shaanxi	2013	52610	26809	34	8820	483	287
Gansu	2013	7593	11121	43	8207	829	154
Qinghai	2013	1682	4213	14	853	613	88
Ningxia	2013	6094	8869	22	1722	92	27
Xinjiang	2013	5804	15874	389	7839	2764	308
Beijing	2014	47425	42823	19	10617	143	330
Tianjin	2014	20000	39017	16	7625	70	109
Hebei	2014	85223	51939	271	10865	624	780
Shanxi	2014	34594	16191	837	4347	1229	693
Neimenggu	2014	17579	3242	27	1746	296	150
Liaoning	2014	33684	16037	270	4771	1706	1063
Jilin	2014	20515	1225	10	1471	184	261
Heilongjiang	2014	13832	5419	47	3257	242	384
Shanghai	2014	64688	5326	27	207	197	473
Jiangsu	2014	167143	14809	160	3984	671	3428
Zhejiang	2014	212536	102623	522	2394	510	1833
Anhui	2014	149785	70725	251	9407	720	1764
Fujian	2014	111446	25224	550	685	544	874
Jiangxi	2014	60460	30835	238	6160	302	535
Shandong	2014	118987	47947	65	6948	659	1358
Henan	2014	129087	50543	151	14388	741	675
Hubei	2014	97270	30733	328	5561	936	2205
Hunan	2014	212792	26261	1011	5254	648	1278
Guangdong	2014	429483	112033	1509	3615	1623	2820
Guangxi	2014	334989	31576	1013	3198	870	1552
Hainan	2014	33561	4121	27	413	92	142
Chongqing	2014	54347	30123	109	7918	1008	982
Sichuan	2014	95557	24747	194	7168	2622	1033
Guizhou	2014	50882	8297	708	3508	437	544
Yunnan	2014	82630	15982	5126	5642	1146	858
Xizang	2014	1078	47	1	843	183	4
Shaanxi	2014	70215	22667	35	6316	403	232
Gansu	2014	13179	10243	46	7130	675	128
Qinghai	2014	2678	3462	12	844	426	85
Ningxia	2014	5765	8222	15	1410	137	29
Xinjiang	2014	7451	15106	173	5893	5925	386
Beijing	2015	28677	40308	31	9724	108	275
Tianjin	2015	13327	36712	20	8007	65	100
Hebei	2015	52425	57715	298	9625	550	768
Shanxi	2015	29854	17146	393	3328	1111	601
Neimenggu	2015	12217	3837	26	1656	198	187
Liaoning	2015	25521	17913	167	4254	1951	969
Jilin	2015	6871	1147	19	1029	222	288
Heilongjiang	2015	9271	5987	38	3265	247	420
Shanghai	2015	39490	5120	28	194	197	688
Jiangsu	2015	95063	15248	156	3900	666	3034
Zhejiang	2015	100218	96157	385	2378	465	1738
Anhui	2015	95683	81947	295	9789	604	1589
Fujian	2015	86291	24206	483	580	539	953
Jiangxi	2015	40248	29378	231	4708	277	825
Shandong	2015	88859	60530	68	6305	517	1200
Henan	2015	86359	57138	296	14001	390	607
Hubei	2015	77245	35331	272	4667	857	2325
Hunan	2015	135628	26299	1033	4089	619	1154
Guangdong	2015	373198	119909	1590	3213	1665	2739
Guangxi	2015	203486	53965	1144	3851	728	1540
Hainan	2015	68726	4506	34	407	82	240
Chongqing	2015	45829	31670	151	7353	877	900
Sichuan	2015	66675	25977	295	6004	2387	1184
Guizhou	2015	34628	8334	610	2947	391	606
Yunnan	2015	82659	18457	3267	4843	1291	1226
Xizang	2015	2015	74	1	740	253	4
Shaanxi	2015	68738	23288	39	4966	377	275
Gansu	2015	9167	12050	40	6056	749	124
Qinghai	2015	1727	3894	8	784	338	72
Ningxia	2015	9386	8582	18	1300	148	16
Xinjiang	2015	7890	14791	201	4954	3798	522
Beijing	2016	30240	39154	12	8914	141	244
Tianjin	2016	13904	32599	21	8149	61	99
Hebei	2016	60775	51672	324	8542	398	747
Shanxi	2016	17546	15260	320	3265	953	662
Neimenggu	2016	13984	4263	51	1435	209	142
Liaoning	2016	23686	20897	143	4134	2968	1471
Jilin	2016	15673	976	14	826	238	218
Heilongjiang	2016	8162	4704	23	2572	290	366
Shanghai	2016	57315	7180	20	130	234	713
Jiangsu	2016	157594	15414	317	3234	601	2748
Zhejiang	2016	186022	102689	474	2174	475	1897
Anhui	2016	142166	90686	378	7550	501	1435
Fujian	2016	87840	25259	706	487	451	834
Jiangxi	2016	47944	32271	306	4066	273	706
Shandong	2016	95129	73834	110	4335	373	1060
Henan	2016	128039	60647	189	11977	227	637
Hubei	2016	120470	42472	287	4144	832	2724
Hunan	2016	185515	29673	1018	3808	569	1173
Guangdong	2016	369052	120986	1522	2786	1607	3115
Guangxi	2016	284442	84398	1123	3192	563	1589
Hainan	2016	33990	4259	33	310	62	416
Chongqing	2016	64844	36475	114	7137	886	748
Sichuan	2016	92594	27454	351	5685	1979	1183
Guizhou	2016	40045	9331	525	2824	275	555
Yunnan	2016	85711	18976	2281	4198	992	1427
Xizang	2016	1695	69	1	666	77	3
Shaanxi	2016	52887	24160	40	4427	295	274
Gansu	2016	9378	14757	35	6328	681	166
Qinghai	2016	1132	4571	7	909	328	116
Ningxia	2016	3096	9128	21	1378	170	18
Xinjiang	2016	11268	14391	133	3701	3576	436
