# Supplementary material for: A descriptive analysis of the Spatio-temporal distribution of intestinal infectious diseases in China
Source: BMC Infect Dis. 2019 Sep 2;19:766. doi: 10.1186/s12879-019-4400-x (PMC6721277; doi:10.1186/s12879-019-4400-x)
Supplement: Supplementary file 3 — The number of cases of IIDs by month; The Morbidity of IIDs by month. (XLSX 26 kb) [file 12879_2019_4400_MOESM3_ESM.xlsx]

## Sheet: Number of cases
The number of cases of IIDs by month
region	data	dysentery	TAP	hepatitis A	hepatitis E	OIDD	HFMD
China	2006-01-01	10785	1147	1870	2497	101172	122
China	2006-02-01	10516	1324	1662	2468	93288	101
China	2006-03-01	15282	1709	2195	3318	76245	512
China	2006-04-01	20952	2214	1984	2676	56652	1102
China	2006-05-01	34932	2617	1724	2410	68592	1465
China	2006-06-01	49440	2635	1595	2143	82538	3013
China	2006-07-01	67506	3116	1641	2094	102596	2699
China	2006-08-01	75180	3144	1768	2105	116259	1189
China	2006-09-01	56810	2667	1587	1966	88434	803
China	2006-10-01	43506	2453	1697	1885	75290	1016
China	2006-11-01	23504	1941	1785	2065	60391	923
China	2006-12-01	13678	1019	1777	2295	97148	685
China	2007-01-01	12366	1062	5675	2183	40428	383
China	2007-02-01	10425	807	4426	2039	28208	142
China	2007-03-01	13944	1272	6406	2616	28880	449
China	2007-04-01	18681	1489	6013	2176	32656	1613
China	2007-05-01	34143	1970	6513	1842	60420	8667
China	2007-06-01	49275	2520	6717	1643	80313	25450
China	2007-07-01	59525	2703	7342	1571	98651	21753
China	2007-08-01	63194	2891	8266	1612	99403	9060
China	2007-09-01	45995	1964	7645	1334	73515	4701
China	2007-10-01	29099	1819	7328	1306	70207	4156
China	2007-11-01	18014	1235	6464	1292	76987	4298
China	2007-12-01	13321	696	4520	963	54947	2672
China	2008-01-01	10834	723	4578	1843	30990	1600
China	2008-02-01	9617	570	3828	1871	25267	376
China	2008-03-01	13681	909	5505	2726	33291	1430
China	2008-04-01	18395	1118	5449	2112	35844	13037
China	2008-05-01	33287	1518	5824	1786	61897	176008
China	2008-06-01	40068	1827	5284	1425	73443	101529
China	2008-07-01	47500	2008	5249	1305	88867	67622
China	2008-08-01	46595	2074	5084	1226	84902	27967
China	2008-09-01	36672	1638	4399	1061	68205	23751
China	2008-10-01	27168	1486	4166	1096	71298	28347
China	2008-11-01	16837	1067	3703	1097	78393	31602
China	2008-12-01	11818	703	2983	977	78302	15686
China	2009-01-01	9440	651	3100	1930	33868	7512
China	2009-02-01	9955	852	3651	2444	28919	8227
China	2009-03-01	13497	1146	4350	2730	30603	63917
China	2009-04-01	17832	1305	4173	2048	35053	209645
China	2009-05-01	28873	1637	4319	1735	54263	167792
China	2009-06-01	33313	1796	4294	1487	69352	177453
China	2009-07-01	40077	2167	4174	1338	83315	157073
China	2009-08-01	40645	2073	4104	1424	80253	97041
China	2009-09-01	31963	1839	3587	1157	61469	85164
China	2009-10-01	22177	1543	3099	1195	66919	75533
China	2009-11-01	13034	1122	2597	1237	60997	60424
China	2009-12-01	10745	807	2403	1550	50647	45744
China	2010-01-01	8976	648	2496	2288	37854	37356
China	2010-02-01	8156	556	2016	2304	28336	23057
China	2010-03-01	11107	858	2792	3076	33733	82631
China	2010-04-01	14237	975	2898	2567	35208	254499
China	2010-05-01	23167	1235	3022	2180	51295	353104
China	2010-06-01	28627	1239	2971	1719	63159	338524
China	2010-07-01	37117	1613	3210	1584	90634	249533
China	2010-08-01	41093	1868	3726	1461	94118	112341
China	2010-09-01	33527	1631	3374	1421	75858	100584
China	2010-10-01	21762	1578	3339	1468	69190	88278
China	2010-11-01	13935	985	2870	1684	103662	76042
China	2010-12-01	10544	855	2563	1930	63504	58720
China	2011-01-01	7959	567	2198	2342	42117	28421
China	2011-02-01	7925	529	2109	2930	35491	10668
China	2011-03-01	11011	685	2878	4178	39999	36828
China	2011-04-01	13538	821	2657	3270	47112	103767
China	2011-05-01	22549	1063	2705	2459	65980	234203
China	2011-06-01	31396	1160	2676	2118	88741	303410
China	2011-07-01	36570	1328	2842	2010	101337	244150
China	2011-08-01	37453	1487	3060	2116	97977	124313
China	2011-09-01	27134	1216	2704	1871	72886	118422
China	2011-10-01	18719	1174	2706	1872	73379	125510
China	2011-11-01	13388	1041	2645	2062	79445	168797
China	2011-12-01	10288	727	2276	1974	92127	121217
China	2012-01-01	8141	1980	5700	7014	174009	142578
China	2012-02-01	8307	726	2206	3180	44140	41614
China	2012-03-01	10585	850	2230	3557	42268	100575
China	2012-04-01	12940	878	2016	2662	48025	248855
China	2012-05-01	20432	1185	2151	2354	66439	454651
China	2012-06-01	25228	1267	1953	1889	79218	374749
China	2012-07-01	30724	1296	2170	1843	96267	235444
China	2012-08-01	29668	1347	2333	1906	97615	113922
China	2012-09-01	22636	1174	2018	1737	78335	138875
China	2012-10-01	17669	1065	1906	1763	99180	142617
China	2012-11-01	11955	845	1974	1959	100276	147403
China	2012-12-01	9144	705	1596	2083	75912	122506
China	2013-01-01	8323	662	1653	3076	69532	56956
China	2013-02-01	7673	614	1396	3145	49175	33261
China	2013-03-01	10195	932	1884	3628	56230	88724
China	2013-04-01	11713	1069	1811	2772	54681	172499
China	2013-05-01	16611	1309	1797	2241	66926	255533
China	2013-06-01	23037	1595	1701	1794	80936	303423
China	2013-07-01	27722	1758	2045	1874	100869	254389
China	2013-08-01	27497	1594	2070	1899	105997	154213
China	2013-09-01	20844	1418	2051	1723	82932	182317
China	2013-10-01	16196	1279	1949	1764	106600	127566
China	2013-11-01	10745	998	1998	1960	121166	105061
China	2013-12-01	8113	894	1889	2026	117545	94435
China	2014-01-01	6586	783	1632	2655	70511	51003
China	2014-02-01	6276	621	1792	3018	42796	40646
China	2014-03-01	8333	859	2028	3140	43692	162486
China	2014-04-01	10457	954	1857	2510	45565	430024
China	2014-05-01	14456	1226	1922	2052	60852	523743
China	2014-06-01	19810	1574	1996	1836	80028	474419
China	2014-07-01	22158	1610	2180	1958	88657	302847
China	2014-08-01	20355	1632	2393	2054	86069	140151
China	2014-09-01	16720	1634	2461	1908	70296	197059
China	2014-10-01	12725	1264	2644	1849	68614	207550
China	2014-11-01	8632	878	2597	1883	88048	149732
China	2014-12-01	7077	733	2467	2125	122417	99201
China	2015-01-01	6619	684	2419	2893	104358	55782
China	2015-02-01	5780	583	1540	2301	57251	31614
China	2015-03-01	7781	830	2054	3032	61317	64617
China	2015-04-01	9362	851	1769	2668	51742	176183
China	2015-05-01	14080	1178	1756	2165	68146	317444
China	2015-06-01	17699	1401	1743	1956	85975	344685
China	2015-07-01	19088	1290	2008	1991	87452	253841
China	2015-08-01	18106	1192	1907	1931	90031	176500
China	2015-09-01	14665	1114	1940	1792	75363	181010
China	2015-10-01	11673	1003	1897	1982	77121	164650
China	2015-11-01	7862	832	1826	2131	75549	131380
China	2015-12-01	6202	679	1808	2327	103311	109665
China	2016-01-01	5193	671	1800	2342	101172	75726
China	2016-02-01	5258	580	1721	2363	93288	30707
China	2016-03-01	6314	893	2198	3401	76245	74474
China	2016-04-01	7756	881	2063	2927	56652	236119
China	2016-05-01	11942	1043	1802	2478	68592	440093
China	2016-06-01	14607	1070	1628	2263	82538	445910
China	2016-07-01	16701	1248	1723	2198	102596	306041
China	2016-08-01	18347	1344	1823	2260	116259	162540
China	2016-09-01	14607	1190	1695	2031	88434	134049
China	2016-10-01	11002	949	1654	1884	75290	183167
China	2016-11-01	6699	821	1875	2168	60391	212157
China	2016-12-01	5953	739	1884	2356	97148	141155

## Sheet: Morbidity
The Morbidity of IIDs by month
date	dysentery	TAP	Hepatitis A	Hepatitis E	OIDD	HMFD
2006-01-01	0.8351	0.0877	0.348	0.1303	2.0589	0.0093
2006-02-01	0.8132	0.1013	0.3775	0.1697	1.4741	0.0077
2006-03-01	1.1837	0.1307	0.4709	0.2117	1.674	0.0392
2006-04-01	1.62	0.1693	0.4311	0.1618	2.1338	0.0843
2006-05-01	2.6994	0.2001	0.4536	0.139	3.9385	0.112
2006-06-01	3.7811	0.2015	0.455	0.114	5.9957	0.2304
2006-07-01	5.1627	0.2383	0.4401	0.0939	7.6768	0.2064
2006-08-01	5.7496	0.2404	0.5045	0.0923	7.993	0.0909
2006-09-01	4.3447	0.204	0.4438	0.0797	6.764	0.0614
2006-10-01	3.3273	0.1876	0.4755	0.0902	7.0735	0.0777
2006-11-01	1.7975	0.1484	0.4597	0.0928	5.8812	0.0706
2006-12-01	1.0461	0.0779	0.3919	0.0782	3.7264	0.0524
2007-01-01	0.9408	0.0808	0.4317	0.1661	3.0756	0.0291
2007-02-01	0.7931	0.0614	0.3367	0.1551	2.1459	0.0108
2007-03-01	1.0608	0.0968	0.4873	0.199	2.1971	0.0342
2007-04-01	1.4212	0.1133	0.4574	0.1655	2.4843	0.1227
2007-05-01	2.5975	0.1499	0.4955	0.1401	4.5965	0.6593
2007-06-01	3.7486	0.1917	0.511	0.125	6.1099	1.9361
2007-07-01	4.5284	0.2056	0.5585	0.1195	7.505	1.6549
2007-08-01	4.8075	0.2199	0.6288	0.1226	7.5622	0.6892
2007-09-01	3.4991	0.1494	0.5679	0.1015	5.5927	0.3576
2007-10-01	2.2137	0.1384	0.5575	0.0994	5.3411	0.3162
2007-11-01	1.3704	0.094	0.4918	0.0983	5.8569	0.327
2007-12-01	1.0134	0.0529	0.3439	0.0733	4.1801	0.2033
2008-01-01	0.82	0.0547	0.3465	0.1395	2.3454	0.1211
2008-02-01	0.7278	0.0431	0.2897	0.1416	1.9123	0.0285
2008-03-01	1.0354	0.0688	0.4166	0.2063	2.5196	0.1082
2008-04-01	1.3922	0.0846	0.4124	0.1598	2.7128	0.9867
2008-05-01	2.5193	0.1149	0.4408	0.1352	4.6846	13.3209
2008-06-01	3.0325	0.1383	0.3999	0.1078	5.5584	7.6841
2008-07-01	3.5988	0.152	0.3973	0.0988	6.7258	5.1179
2008-08-01	3.5265	0.157	0.3848	0.0928	6.4257	2.1166
2008-09-01	2.7755	0.124	0.3329	0.0803	6.4257	1.7976
2008-10-01	2.0562	0.1125	0.3153	0.0829	5.3961	2.1454
2008-11-01	1.2743	0.0808	0.2803	0.083	5.9331	2.3918
2008-12-01	0.8944	0.0532	0.2258	0.0739	5.9262	1.1872
2009-01-01	0.7108	0.049	0.2334	0.1453	2.5503	0.5657
2009-02-01	0.7496	0.0642	0.2749	0.184	2.1776	0.6195
2009-03-01	1.0163	0.0863	0.3276	0.2056	2.3044	4.813
2009-04-01	1.3428	0.0983	0.3142	0.1542	2.6395	15.7863
2009-05-01	2.1741	0.1233	0.3252	0.1306	4.086	12.6347
2009-06-01	2.5085	0.1352	0.3233	0.112	5.2222	13.3622
2009-07-01	3.0178	0.1632	0.3135	0.1008	6.2736	11.8276
2009-08-01	3.0606	0.1561	0.309	0.1072	6.0431	7.3072
2009-09-01	2.4068	0.1385	0.2701	0.0871	4.6286	6.4129
2009-10-01	1.6699	0.1162	0.2334	0.09	5.039	5.6876
2009-11-01	0.9815	0.0845	0.1956	0.0931	4.5931	4.5499
2009-12-01	0.8091	0.0608	0.1809	0.1167	3.8137	3.4445
2010-01-01	0.6725	0.0485	0.187	0.1714	2.8361	2.7987
2010-02-01	0.6111	0.0417	0.151	0.1726	2.123	1.7275
2010-03-01	0.8321	0.0643	0.2092	0.2305	2.5273	6.1908
2010-04-01	1.0666	0.073	0.2171	0.1923	2.6378	19.0673
2010-05-01	1.7357	0.0925	0.2264	0.1633	3.8431	26.4549
2010-06-01	2.1448	0.0928	0.2226	0.1288	4.7319	25.3625
2010-07-01	2.7808	0.1208	0.2405	0.1187	6.7904	18.6953
2010-08-01	3.0787	0.14	0.2792	0.1095	7.0514	8.4167
2010-09-01	2.5119	0.1222	0.2528	0.1065	5.6834	7.5358
2010-10-01	1.6304	0.1182	0.2502	0.11	5.1838	6.6139
2010-11-01	1.044	0.0738	0.215	0.1262	7.7665	5.6971
2010-12-01	0.79	0.0641	0.192	0.1446	4.7578	4.3994
2011-01-01	0.5936	0.0423	0.1639	0.1747	3.1409	2.1195
2011-02-01	0.591	0.0395	0.1573	0.2185	2.6468	0.7956
2011-03-01	0.8212	0.0511	0.2146	0.3116	2.983	2.7465
2011-04-01	1.0096	0.0612	0.1981	0.2439	3.5134	7.7386
2011-05-01	1.6816	0.0793	0.2017	0.1834	4.9205	17.466
2011-06-01	2.3414	0.0865	0.1996	0.158	6.618	22.6272
2011-07-01	2.7273	0.099	0.2119	0.1499	7.5573	18.2078
2011-08-01	2.7931	0.1109	0.2282	0.1578	7.3068	9.2708
2011-09-01	2.0236	0.0907	0.2017	0.1395	5.4356	8.8315
2011-10-01	1.396	0.0876	0.2018	0.1396	5.4723	9.3601
2011-11-01	0.9984	0.0776	0.1973	0.1538	5.9247	12.5882
2011-12-01	0.7672	0.0542	0.1697	0.1472	6.8705	9.0399
2012-01-01	1.8127	0.147	0.4231	0.5206	12.9149	10.5821
2012-02-01	0.6165	0.0539	0.1637	0.236	3.2761	3.0886
2012-03-01	0.7856	0.0631	0.1655	0.264	3.1371	7.4647
2012-04-01	0.9604	0.0652	0.1496	0.1976	3.5644	18.47
2012-05-01	1.5165	0.088	0.1596	0.1747	4.9311	33.7441
2012-06-01	1.8724	0.094	0.145	0.1402	5.8795	27.8138
2012-07-01	2.2803	0.0962	0.1611	0.1368	7.1449	17.4746
2012-08-01	2.202	0.1	0.1732	0.1415	7.245	8.4553
2012-09-01	1.68	0.0871	0.1498	0.1289	5.814	10.3073
2012-10-01	1.3114	0.079	0.1415	0.1308	7.3611	10.585
2012-11-01	0.8873	0.0627	0.1465	0.1454	7.4425	10.9402
2012-12-01	0.6787	0.0523	0.1185	0.1546	5.6342	9.0924
2013-01-01	0.6147	0.0489	0.1221	0.2272	5.1352	4.2064
2013-02-01	0.5667	0.0464	0.1031	0.2323	3.6317	2.4564
2013-03-01	0.7529	0.0688	0.1391	0.2679	4.1528	6.5525
2013-04-01	0.865	0.0789	0.1337	0.2047	4.0384	12.7396
2013-05-01	1.2268	0.0967	0.1327	0.1655	4.9427	18.8719
2013-06-01	1.7014	0.1178	0.1256	0.1325	5.9774	22.4087
2013-07-01	2.0474	0.1298	0.151	0.1384	7.4495	18.7874
2013-08-01	2.0307	0.1177	0.1529	0.1402	7.8282	11.3891
2013-09-01	1.5394	0.1047	0.1515	0.1272	6.1248	13.4647
2013-10-01	1.1961	0.0945	0.1439	0.1303	7.8727	9.4211
2013-11-01	0.7936	0.0737	0.1476	0.1448	8.9485	7.7591
2013-12-01	0.5992	0.066	0.1395	0.1496	8.6811	6.9743
2014-01-01	0.486	0.0578	0.1204	0.1959	5.2031	3.7636
2014-02-01	0.4631	0.0458	0.1322	0.2227	3.158	2.9993
2014-03-01	0.6149	0.0634	0.1496	0.2317	3.2241	11.9901
2014-04-01	0.7716	0.0704	0.137	0.1852	3.3623	31.7321
2014-05-01	1.0667	0.0905	0.1418	0.1514	4.4904	38.6478
2014-06-01	1.4618	0.1161	0.1473	0.1355	5.9054	35.0081
2014-07-01	1.6351	0.1161	0.1609	0.1445	6.5421	22.3476
2014-08-01	1.502	0.1204	0.1766	0.1516	6.3512	10.342
2014-09-01	1.2338	0.1206	0.1816	0.1408	5.1873	14.5413
2014-10-01	0.939	0.0933	0.1951	0.1364	5.0631	15.3154
2014-11-01	0.637	0.0648	0.1916	0.1389	6.4972	11.049
2014-12-01	0.5222	0.0541	0.182	0.1568	9.0333	7.3202
2015-01-01	0.4858	0.0502	0.1775	0.2123	7.6595	4.0942
2015-02-01	0.4242	0.0428	0.113	0.1689	4.202	2.3204
2015-03-01	0.5711	0.0609	0.1508	0.2225	4.5004	4.7426
2015-04-01	0.6871	0.0625	0.1298	0.1958	3.7977	12.9312
2015-05-01	1.0334	0.0865	0.1289	0.1589	5.0017	23.2992
2015-06-01	1.299	0.1028	0.1279	0.1436	6.3102	25.2986
2015-07-01	1.401	0.0947	0.1474	0.1461	6.4187	18.631
2015-08-01	1.3289	0.0875	0.14	0.1417	6.6079	12.9544
2015-09-01	1.0764	0.0818	0.1424	0.1315	5.5314	13.2855
2015-10-01	0.8568	0.0736	0.1392	0.1455	5.6604	11.3507
2015-11-01	0.577	0.0611	0.134	0.1564	5.545	9.6428
2015-12-01	0.4552	0.0498	0.1327	0.1708	7.5826	8.049
2016-01-01	0.3867	0.044	0.1373	0.1833	7.4256	5.558
2016-02-01	0.3854	0.0457	0.122	0.1811	6.847	2.2538
2016-03-01	0.4611	0.0646	0.1611	0.2435	5.5961	5.4661
2016-04-01	0.5753	0.0655	0.1456	0.1964	4.158	17.3303
2016-05-01	0.8802	0.0744	0.1265	0.1769	5.0344	32.3012
2016-06-01	1.0775	0.079	0.1171	0.1573	6.058	32.7281
2016-07-01	1.2314	0.0873	0.1204	0.1537	7.5302	22.4623
2016-08-01	1.3174	0.0941	0.1298	0.1545	8.533	11.9298
2016-09-01	1.0416	0.073	0.1165	0.1443	6.4907	9.8387
2016-10-01	0.7938	0.0682	0.1246	0.1384	5.526	13.4438
2016-11-01	0.4725	0.0546	0.131	0.1516	4.4325	15.5715
2016-12-01	0.4258	0.0496	0.1304	0.1684	7.1303	10.3603
